# Supplementary material for: Serum protein biomarkers for juvenile dermatomyositis: a pilot study
Source: BMC Rheumatol. 2020 Oct 1;4:52. doi: 10.1186/s41927-020-00150-7 (PMC7528471; doi:10.1186/s41927-020-00150-7)
Supplement: Supplementary file 1 — Additional file 1 Table S1. List of serum protein biomarkers that were altered in their levels in JDM patients relative to the heathy controls using SomaScan® technology, along with their response to treatment. For JDM associated biomarkers, data is presented as an average of Log2 transformed RFU values for each protein in untreated JDM (n = 8) and healthy controls (n = 12) and the fold change are given as Log2 fold change or raw RFU fold change JDM relative to controls. For longitudinal analysis of drug responsive biomarkers, data represents the average values for 7 pre and post treated JDM patients labeled as U-JDM (untreated JDM) and treated JDM. Biomarkers that responded to treatment are listed under column N as “normalized” while biomarkers that did not responded to treatment are listed as “Did not significantly respond”. [file 41927_2020_150_MOESM1_ESM.xlsx]

## Sheet: Biomarkers associated with JDM
biomarker_full_name	biomarker_name	Uniprot	Log2 mean expression values U-JDM n=8	Log2 mean expression values HC n=12	log2 Fold Change HC vs U-JDM	Raw Fold Change (HC vs U-JDM)	adj.P.Val (HC vs U-JDM)	Log2 mean expression values U-JDM n=7	Log2 mean expression values T-JDM n=7	Log2 Fold Change U-JDM vs T-JDM	Raw Fold Change U-JDM vs T-JDM	adj.P.Val (U-JDM vs T-JDM)	Note: Response to Treatment	Note: After Tapering Therapy-Clinically Inactive
Interleukin-23	IL-23	P29460, Q9NPF7	13.0834	11.9325	1.15083	2.22068	0.000792888	13.0697	11.2695	-1.80017	-3.4822	0.0054674	Normalize	Rebound	Responded to treatment
Low affinity immunoglobulin epsilon Fc receptor	CD23	P06734	13.7069	12.5974	1.10956	2.15846	1.27247e-06	13.6809	12.6017	-1.07914	-2.11257	0.0054674	Normalize	Rebound	Did not significantly Respond to treatment
C-X-C motif chemokine 10	IP-10	P02778	15.0386	11.5421	3.49646	11.2824	1.2701e-06	15.0409	11.1678	-3.87305	-14.6517	0.0054674	Normalize
Disintegrin and metalloproteinase domain-containing protein 12	ADAM12	O43184	12.0652	11.3662	0.699041	1.62338	0.000705409	12.0538	11.2864	-0.767357	-1.70173	0.0054674	Normalize
Granulins	GRN	P28799	15.9786	15.191	0.787579	1.72668	0.000754377	15.9213	14.8638	-1.05746	-2.0806	0.0054674	Normalize
Scavenger receptor cysteine-rich type 1 protein M130	sCD163	Q86VB7	12.5805	11.6384	0.942105	1.92119	0.000113161	12.5931	11.3925	-1.20056	-2.29899	0.0054674	Normalize
Ephrin type-B receptor 2	EPHB2	P29323	10.8207	9.81652	1.00419	2.00555	8.28296e-07	10.7895	9.97266	-0.816792	-1.76174	0.0054674	Normalize
Cell surface glycoprotein CD200 receptor 1	MO2R1	Q8TD46	11.9956	10.7117	1.2839	2.43513	4.3921e-08	11.9989	11.2404	-0.758416	-1.69114	0.0054674	Normalize	Rebound
Vascular cell adhesion protein 1	VCAM-1	P19320	14.4957	13.6518	0.843853	1.79502	2.02655e-05	14.5261	13.7603	-0.765799	-1.70055	0.00598624	Normalize	Rebound
Fractalkine	Fractalkine/CX3CL-1	P78423	12.2574	11.2163	1.04107	2.05765	0.000124515	12.17	11.0725	-1.09746	-2.13909	0.00771705	Normalize
C-X-C motif chemokine 11	I-TAC	O14625	15.5983	11.8244	3.77389	13.68	1.24962e-06	15.5578	12.0919	-3.46589	-11.0502	0.00771705	Normalize
C-C motif chemokine 7	MCP-3	P80098	13.6412	10.8972	2.74407	6.69925	2.53896e-06	13.5235	10.8963	-2.62726	-6.1774	0.00771705	Normalize
Hepatitis A virus cellular receptor 2	TIMD3	Q8TDQ0	14.1424	12.762	1.38045	2.60268	8.71326e-05	14.1244	12.9666	-1.15776	-2.23148	0.00771705	Normalize
Tumor necrosis factor receptor superfamily member 21	DR6	O75509	14.0376	13.1547	0.882861	1.84421	7.44656e-05	14.0338	12.9813	-1.05252	-2.07484	0.00771705	Normalize
Tumor necrosis factor receptor superfamily member 1B	TNF sR-II	P20333	14.8469	13.3766	1.47035	2.77022	4.66397e-07	14.8357	13.6651	-1.17059	-2.25168	0.00779699	Normalize
Lymphotoxin alpha2:beta1	Lymphotoxin a2/b1	P01374, Q06643	13.0158	12.0899	0.925924	1.9	1.28534e-05	13.036	12.112	-0.923933	-1.89737	0.00779699	Normalize
Thrombospondin-4	TSP4	P35443	16.6653	15.7695	0.895733	1.8609	0.000309148	16.6449	15.7146	-0.930303	-1.90528	0.00812829	Normalize	Rebound
Angiopoietin-2	Angiopoietin-2	O15123	8.85276	6.91207	1.94069	3.83972	1.64852e-09	8.86399	7.75924	-1.10475	-2.15099	0.00842972	Normalize
Ubiquitin-like protein ISG15	UCRP	P05161	15.6082	11.5774	4.03078	16.3475	1.30501e-08	15.5661	13.1864	-2.37964	-5.20537	0.00866588	Normalize
C-C motif chemokine 21	6Ckine	O00585	13.8043	12.9628	0.841477	1.79129	0.000221617	13.8364	12.9356	-0.900822	-1.86736	0.00866588	Normalize
Beta-2-microglobulin	b2-Microglobulin	P61769	11.2925	10.2877	1.0048	2.00694	1.21824e-05	11.2365	10.3525	-0.884024	-1.84548	0.00959595	Normalize
N-acetyl-D-glucosamine kinase	NAGK	Q9UJ70	11.8733	9.88213	1.99121	3.97512	5.1893e-08	11.911	10.4648	-1.44616	-2.72452	0.00959595	Normalize
Sialic acid-binding Ig-like lectin 14	SIG14	Q08ET2	15.2148	14.0684	1.14639	2.21299	0.000822574	15.0943	14.0395	-1.05482	-2.07772	0.00959595	Normalize
Sclerostin	SOST	Q9BQB4	12.4922	13.462	-0.96976	-1.95884	1.86244e-05	12.5555	11.8643	-0.691183	-1.6144	0.00982686	Opposite direction from healthy controls	Rebound
Latent-transforming growth factor beta-binding protein 4	LTBP4	Q8N2S1	11.1765	10.372	0.804445	1.74594	4.92342e-06	11.173	10.7126	-0.460484	-1.37554	0.00982686	Normalize
Tumor necrosis factor receptor superfamily member 1A	TNF sR-I	P19438	10.9132	10.043	0.870162	1.82766	6.5202e-06	10.8904	10.3725	-0.517975	-1.43197	0.00982686	Normalize
Phospholipase A2, membrane associated	NPS-PLA2	P14555	11.4481	10.3017	1.14646	2.21299	1.26198e-05	11.3904	10.7617	-0.628743	-1.54649	0.00982686	Normalize
NADPH--cytochrome P450 reductase	NADPH-P450 Oxidoreductase	P16435	13.7369	12.0358	1.70112	3.25126	1.27247e-06	13.7429	12.5219	-1.22101	-2.33108	0.00982686	Normalize
Programmed cell death 1 ligand 2	PD-L2	Q9BQ51	13.5983	12.4421	1.15618	2.22839	0.000103432	13.5879	12.8359	-0.751991	-1.68413	0.00982686	Normalize
Lipopolysaccharide-binding protein	LBP	P18428	15.7695	14.8517	0.917765	1.88949	0.000111501	15.7565	15.0562	-0.700313	-1.6245	0.00982686	Normalize
CD48 antigen	CD48	P09326	10.6703	9.69418	0.976084	1.967	1.27247e-06	10.6484	9.68501	-0.963405	-1.94936	0.00982686	Normalize	Rebound
Integrin alpha-I: beta-1 complex	Integrin a1b1	P56199, P05556	11.194	9.32014	1.87386	3.66547	8.60339e-07	11.1274	9.81065	-1.31679	-2.49147	0.00982686	Normalize
Thyroid Stimulating Hormone	TSH	P01215 P01222	11.4778	10.0904	1.38735	2.61534	0.000188137	11.3874	10.1026	-1.28481	-2.43682	0.00982686	Normalize
Cadherin-6	Cadherin-6	P55285	10.1978	11.0597	-0.86187	-1.81756	2.9768e-06	10.1758	10.6679	0.492132	1.40639	0.00982686	Normalize
dCTP pyrophosphatase 1	XTP3A	Q9H773	11.4105	9.39402	2.01647	4.04461	1.00071e-07	11.463	10.1366	-1.32641	-2.50707	0.00982686	Normalize
Galectin-3-binding protein	LG3BP	Q08380	11.4146	10.2082	1.20636	2.30697	1.66687e-05	11.2922	10.7484	-0.543804	-1.45801	0.00982686	Normalize
Delta-like protein 1	DLL1	O00548	11.9557	11.0932	0.86256	1.81882	0.000103432	11.8612	11.3277	-0.533546	-1.44794	0.00982686	Normalize	Rebound
MHC class I polypeptide-related sequence B	MICB	Q29980	11.7627	10.7524	1.01027	2.01391	0.000138391	11.7679	11.0134	-0.754535	-1.68763	0.0101106	Normalize
Growth/differentiation factor 8	Myostatin	O14793	9.60201	11.9215	-2.31946	-4.98986	1.03372e-11	9.58265	10.1627	0.580036	1.49485	0.010209	Normalize
Ficolin-1	FCN1	O00602	10.3194	9.16619	1.15317	2.22376	7.90692e-08	10.2512	10.7446	0.493464	1.40737	0.010209	Opposite direction from healthy controls
Serine protease HTRA2, mitochondrial	HTRA2	O43464	13.581	12.2833	1.29775	2.45888	7.67827e-06	13.5679	12.5262	-1.04172	-2.05908	0.0103121	Normalize
RGM domain family member B	RGMB	Q6NW40	12.0961	11.0968	0.99929	1.99861	4.50429e-05	12.0963	11.4367	-0.659586	-1.58008	0.0113955	Normalize
CMRF35-like molecule 6	CLM6	Q08708	13.102	11.8769	1.22514	2.33755	4.45399e-06	13.0891	12.2119	-0.877195	-1.83655	0.0113955	Normalize
Induced myeloid leukemia cell differentiation protein Mcl-1	Mcl-1	Q07820	11.3282	10.1259	1.20234	2.30058	0.000301859	11.318	10.1627	-1.15533	-2.22684	0.0114326	Normalize
Pulmonary surfactant-associated protein D	SP-D	P35247	14.6316	12.5779	2.0537	4.15256	0.000843065	14.6392	15.6219	0.982666	1.97657	0.0114326	Opposite direction from healthy controls
Reticulon-4 receptor	Nogo Receptor	Q9BZR6	10.8883	10.2429	0.645407	1.56374	1.73407e-05	10.8919	10.4173	-0.474524	-1.38992	0.0115282	Normalize
Kynureninase	KYNU	Q16719	11.5537	10.1566	1.39716	2.63353	0.000157465	11.653	10.5542	-1.09877	-2.14206	0.0116623	Normalize
Fibrinogen	Fibrinogen	P02671 P02675 P02679	16.7641	15.4417	1.32237	2.50012	0.000286908	16.7719	15.4864	-1.2855	-2.43682	0.0117832	Normalize	Rebound
Sialic acid-binding Ig-like lectin 7	Siglec-7	Q9Y286	11.1185	10.2195	0.899077	1.86477	4.2557e-05	11.1323	10.4798	-0.652494	-1.57135	0.0118406	Normalize
SLAM family member 6	SLAF6	Q96DU3	12.0843	10.6313	1.45299	2.73777	1.16248e-05	12.0167	11.1286	-0.88805	-1.85061	0.0118406	Normalize
cGMP-inhibited 3',5'-cyclic phosphodiesterase A	PDE3A	Q14432	9.35461	8.76197	0.592643	1.50838	7.32167e-05	9.33926	9.79034	0.451088	1.36699	0.0118406	Opposite direction from healthy controls
Fructose-bisphosphate aldolase A	aldolase A	P04075	17.0718	15.9426	1.12912	2.18707	3.54644e-08	17.1187	16.33	-0.788684	-1.72788	0.0134958	Normalize
Adhesion G protein-coupled receptor E2	EMR2	Q9UHX3	11.1556	9.65674	1.49885	2.82647	1.51203e-07	11.2322	10.5993	-0.632968	-1.55079	0.0135175	Normalize
Fibroblast growth factor 2	bFGF	P09038	12.383	11.0204	1.36266	2.57219	0.000212606	12.5312	11.7847	-0.746507	-1.6783	0.0135375	Normalize
Galectin-9	LEG9	O00182	12.5046	10.6969	1.80777	3.50157	3.69207e-06	12.4727	11.2267	-1.24599	-2.37183	0.0136174	Normalize
Cystatin-F	CYTF	O76096	8.60306	8.0264	0.576656	1.49174	0.000223077	8.60629	9.03511	0.428827	1.3463	0.0157529	Opposite direction from healthy controls
Estradiol 17-beta-dehydrogenase 1	17-beta-HSD 1	P14061	9.24396	10.9809	-1.73689	-3.33341	4.21682e-11	9.2282	9.8814	0.653194	1.57243	0.0180147	Normalize
C-C motif chemokine 2	MCP-1	P13500	11.24	10.1918	1.04821	2.06766	0.000466898	11.2376	10.2585	-0.979062	-1.9711	0.0187023	Normalize
Signal transducer and activator of transcription 1-alpha/beta	STAT1	P42224	13.9416	10.6807	3.26095	9.58647	5.49473e-09	13.9036	12.1809	-1.72264	-3.30122	0.021066	Normalize
C-X-C motif chemokine 13	BLC	O43927	13.6837	12.0223	1.66146	3.16236	0.000578973	13.6952	11.976	-1.71915	-3.29208	0.0214355	Normalize
Ephrin type-B receptor 6	EphB6	O15197	11.6758	11.1391	0.536737	1.45095	0.000642804	11.6263	11.2119	-0.414423	-1.33237	0.0224957	Normalize
C-X-C motif chemokine 16	CXCL16, soluble	Q9H2A7	14.0183	13.256	0.76229	1.69584	4.73306e-06	13.982	13.6173	-0.364766	-1.28788	0.0232273	Normalize
Stem Cell Growth Factor-beta	SCGF-beta	Q9Y240	11.6739	10.8895	0.784394	1.7219	0.0009621	11.6882	11.1472	-0.540953	-1.45498	0.0236761	Normalize	Rebound
Chordin-like protein 1	CRDL1	Q9BU40	11.7175	11.1018	0.615636	1.53262	0.000169706	11.7452	11.2976	-0.447544	-1.36415	0.0236761	Normalize
Stanniocalcin-1	Stanniocalcin-1	P52823	12.2384	11.0375	1.20092	2.29899	1.27247e-06	12.2247	11.5548	-0.669903	-1.59107	0.0236761	Normalize
Heat shock protein HSP 90-beta	HSP 90b	P08238	16.1884	14.5535	1.63496	3.10588	1.39143e-08	16.1868	15.3737	-0.813102	-1.75686	0.0244853	Normalize
Apolipoprotein L1	Apo L1	O14791	15.2374	14.7494	0.487982	1.4025	0.000985936	15.2026	15.5271	0.32457	1.25266	0.024612	Opposite direction from healthy controls
Mitogen-activated protein kinase 14	MAPK14	Q16539	11.6298	9.98259	1.64726	3.13182	9.49102e-08	11.6795	10.8598	-0.819734	-1.76541	0.0246662	Normalize
Neurexin-1-beta	NRX1B	P58400	9.86179	10.8135	-0.951706	-1.93455	9.50503e-06	9.83075	9.38065	-0.450099	-1.36604	0.0246662	Opposite direction from healthy controls
Granulysin	Granulysin	P22749	11.6515	10.474	1.17749	2.26106	0.00018508	11.6618	10.7949	-0.866883	-1.82387	0.0258966	Normalize
Thyroxine-binding globulin	Thyroxine-Binding Globulin	P05543	15.7772	15.3887	0.388528	1.30949	0.000746935	15.7614	15.3235	-0.437903	-1.35472	0.0262155	Normalize
Coiled-coil domain-containing protein 80	URB	Q76M96	11.8164	11.1443	0.672063	1.59328	8.82533e-05	11.9074	11.2169	-0.690547	-1.6144	0.0263623	Normalize	Rebound
Growth/differentiation factor 15	MIC-1	Q99988	11.6853	9.23452	2.45082	5.46795	1.40442e-05	11.585	10.032	-1.55302	-2.93427	0.0263623	Normalize
Growth/differentiation factor 15	HSP 90a/b	P07900 P08238	14.0692	11.9405	2.12869	4.37414	7.26893e-09	14.0522	13.1442	-0.908011	-1.87644	0.0337299	Normalize
Heat shock 70 kDa protein 1A	HSP 70	P0DMV8	14.6242	13.1555	1.46862	2.7683	0.000119978	14.5829	13.7103	-0.872573	-1.83147	0.0337299	Normalize
High mobility group protein B1	HMG-1	P09429	11.7603	10.9761	0.784219	1.7219	0.000646354	11.7412	12.1974	0.456155	1.37173	0.0363941	Opposite direction from healthy controls
Thrombospondin-2	TSP2	P35442	10.6204	9.41041	1.20996	2.31338	1.25171e-06	10.6475	9.74536	-0.902125	-1.86865	0.0369815	Normalize	Rebound
Clusterin	Clusterin	P10909	10.3913	9.83817	0.553081	1.46713	0.000103432	10.3582	10.759	0.400787	1.32042	0.0373685	Opposite direction from healthy controls
Calreticulin	calreticulin	P27797	9.97275	11.0056	-1.03282	-2.04627	5.10701e-09	9.95066	10.2942	0.343587	1.26927	0.0402495	Normalize
Tyrosine-protein kinase Yes	YES	P07947	11.0441	10.0907	0.95341	1.93589	6.8088e-05	11.0399	10.37	-0.669911	-1.59107	0.0425752	Normalize
Delta-like protein 4	DLL4	Q9NR61	8.38306	7.7958	0.587261	1.50212	9.79846e-05	8.38733	8.78345	0.396111	1.31585	0.042887	Opposite direction from healthy controls
Lymphatic vessel endothelial hyaluronic acid receptor 1	LYVE1	Q9Y5Y7	7.51752	8.49047	-0.97295	-1.96292	1.2701e-06	7.5228	8.18508	0.662283	1.58227	0.0462515	Normalize
Galectin-3	Galectin-3	P17931	14.6564	14.0322	0.624203	1.54114	0.000475314	14.678	14.3409	-0.337081	-1.26313	0.0528191	Did not significantly respond to treatment
Bone morphogenetic protein 6	BMP-6	P22004	9.78882	9.14176	0.647062	1.56591	0.000161611	9.78551	9.31844	-0.467069	-1.38223	0.0528191	Did not significantly respond to treatment
Interleukin-37	IL-1F7	Q9NZH6	12.4222	11.9438	0.478384	1.39281	0.00017836	12.399	12.6307	0.231708	1.17446	0.057743	Did not significantly respond to treatment
C5a anaphylatoxin	C5a	P01031	14.3317	13.2611	1.07056	2.10089	6.14799e-06	14.3433	13.9572	-0.386131	-1.30677	0.057743	Did not significantly respond to treatment
CD209 antigen	DC-SIGN	Q9NNX6	11.8065	11.0678	0.738678	1.66902	0.000748243	11.8375	11.4675	-0.369928	-1.29235	0.057743	Did not significantly respond to treatment
Nidogen-1	Nidogen	P14543	13.6521	12.6938	0.958228	1.94261	2.88396e-05	13.585	13.2731	-0.311974	-1.24143	0.057743	Did not significantly respond to treatment
cGMP-dependent 3',5'-cyclic phosphodiesterase	cGMP-stimulated PDE	O00408	12.3132	14.6097	-2.2965	-4.91094	6.17562e-12	12.293	12.628	0.334991	1.26138	0.057743	Did not significantly respond to treatment
Ectonucleoside triphosphate diphosphohydrolase 5	ENTP5	O75356	12.5476	11.8548	0.692847	1.61664	0.000556213	12.4996	12.1957	-0.303862	-1.23456	0.0591304	Did not significantly respond to treatment
Tyrosine-protein kinase ZAP-70	ZAP70	P43403	13.1969	12.5192	0.67768	1.59992	0.000809219	13.189	13.4797	0.290728	1.22349	0.0693634	Did not significantly respond to treatment
CD59 glycoprotein	CD59	P13987	10.9145	10.4263	0.488292	1.4025	0.000754377	10.9047	10.6002	-0.304531	-1.23542	0.0706365	Did not significantly respond to treatment
DNA topoisomerase 1	Topoisomerase I	P11387	10.767	9.78379	0.983253	1.97657	5.44969e-05	10.7378	11.2692	0.531431	1.44493	0.072844	Did not significantly respond to treatment
Ficolin-3	Ficolin-3	O75636	9.63816	8.60014	1.03801	2.05338	2.7529e-05	9.50585	9.10354	-0.402303	-1.32134	0.0749136	Did not significantly respond to treatment
Desmoglein-1	Desmoglein-1	Q02413	10.6153	9.93283	0.68247	1.60436	3.88801e-05	10.6075	10.9061	0.298609	1.23029	0.0796321	Did not significantly respond to treatment
cAMP-specific 3',5'-cyclic phosphodiesterase 4D	PDE4D	Q08499	9.70411	10.332	-0.627853	-1.54542	6.4857e-06	9.66759	9.96725	0.299657	1.23114	0.0801611	Did not significantly respond to treatment
Eotaxin	Eotaxin	P51671	10.9007	9.80229	1.09842	2.14058	0.000157465	10.8784	10.2455	-0.632859	-1.55079	0.0801611	Did not significantly respond to treatment
Metalloproteinase inhibitor 1	TIMP-1	P01033	9.0325	5.6771	3.3554	10.2319	5.65131e-16	9.04018	8.69688	-0.343302	-1.26839	0.0819035	Did not significantly respond to treatment
Histone-lysine N-methyltransferase EHMT2	NG36	Q96KQ7	8.97744	9.88241	-0.904971	-1.87254	8.41081e-05	9.039	9.36036	0.32136	1.2492	0.0926806	Did not significantly respond to treatment
Cytochrome P450 3A4	Cytochrome P450 3A4	P08684	10.1038	9.59739	0.506406	1.42011	0.000284859	10.0613	10.3803	0.318961	1.24747	0.0933854	Did not significantly respond to treatment
EGF-containing fibulin-like extracellular matrix protein 1	FBLN3	Q12805	10.6075	10.1146	0.492852	1.40737	0.000768969	10.6074	10.242	-0.365377	-1.28788	0.109361	Did not significantly respond to treatment
Cadherin-15	CAD15	P55291	14.1231	12.3945	1.72867	3.31498	2.28305e-09	14.0948	14.3778	0.28291	1.21672	0.111252	Did not significantly respond to treatment
Ectonucleoside triphosphate diphosphohydrolase 1	CD39	P49961	10.8843	10.146	0.738349	1.66786	1.64735e-06	10.8678	11.1796	0.311773	1.24143	0.115259	Did not significantly respond to treatment
Mitogen-activated protein kinase 9	JNK2	P45984	10.1655	11.3172	-1.15169	-2.22222	2.00171e-05	10.1542	9.93512	-0.219112	-1.16393	0.115619	Did not significantly respond to treatment
C-type lectin domain family 4 member M	DC-SIGNR	Q9H2X3	13.275	12.694	0.580944	1.49589	5.79501e-05	13.2676	13.4713	0.203777	1.15189	0.118876	Did not significantly respond to treatment
Receptor-type tyrosine-protein kinase FLT3	Flt-3	P36888	10.738	10.1211	0.616865	1.53368	0.0009621	10.7135	10.995	0.281511	1.21588	0.118876	Did not significantly respond to treatment
Fibroblast growth factor 18	FGF-18	O76093	8.55016	8.976	-0.425833	-1.3435	0.000217351	8.54959	8.83885	0.289265	1.22179	0.123135	Did not significantly respond to treatment
Interleukin-17B	IL-17B	Q9UHF5	7.89062	8.95444	-1.06382	-2.09072	5.68667e-07	7.96453	7.69894	-0.265582	-1.20247	0.125451	Did not significantly respond to treatment
Testican-2	Testican-2	Q92563	10.6949	10.0069	0.687961	1.61105	0.000411667	10.6571	10.4326	-0.22447	-1.16797	0.128708	Did not significantly respond to treatment
X-ray repair cross-complementing protein 6	Ku70	P12956	9.80406	8.88335	0.920708	1.89343	1.28534e-05	9.74273	9.3291	-0.413625	-1.33237	0.129883	Did not significantly respond to treatment
Protein jagged-1	JAG1	P78504	9.27532	10.6621	-1.38681	-2.61534	4.21682e-11	9.27725	9.01665	-0.260597	-1.19831	0.132735	Did not significantly respond to treatment
Gremlin-1	GREM1	O60565	9.56109	10.0301	-0.46906	-1.38415	0.000959226	9.55658	9.75483	0.198256	1.14711	0.13641	Did not significantly respond to treatment
Kallikrein-12	kallikrein 12	Q9UKR0	12.1113	11.5102	0.60116	1.51677	0.000309546	12.1015	12.3161	0.214556	1.1607	0.138041	Did not significantly respond to treatment
Interleukin-16	IL-16	Q14005	9.78926	8.72004	1.06922	2.09798	2.32063e-06	9.87727	9.44933	-0.427941	-1.34537	0.138976	Did not significantly respond to treatment
Retinoblastoma-associated protein	Rb	P06400	12.0523	11.684	0.368314	1.29056	0.000959226	12.0339	12.2638	0.229893	1.17283	0.138976	Did not significantly respond to treatment
Decorin	Bone proteoglycan II	P07585	13.2742	12.475	0.799151	1.73989	5.94224e-05	13.2538	13.0191	-0.234652	-1.17691	0.142986	Did not significantly respond to treatment
Cathepsin S	Cathepsin S	P25774	11.0109	9.85009	1.16085	2.23612	3.25442e-06	10.9756	10.5543	-0.42133	-1.33886	0.145857	Did not significantly respond to treatment
Prolactin	PRL	P01236	12.0702	11.2786	0.791606	1.73147	5.09574e-06	12.1178	11.8561	-0.261666	-1.19914	0.148343	Did not significantly respond to treatment
Mitochondrial glutamate carrier 2	GHC2	Q9H1K4	9.50722	10.384	-0.876821	-1.83655	1.61705e-09	9.48678	9.67817	0.191398	1.14155	0.152399	Did not significantly respond to treatment
Glucose-6-phosphate isomerase	PHI	P06744	11.2288	9.22876	2.00008	4	6.93795e-07	11.2288	10.6176	-0.611184	-1.52732	0.153666	Did not significantly respond to treatment
Toll-like receptor 4:Lymphocyte antigen 96 complex	TLR4:MD-2 complex	O00206 Q9Y6Y9	9.37584	10.0297	-0.653837	-1.57352	1.43061e-05	9.38047	9.68294	0.302477	1.23285	0.156881	Did not significantly respond to treatment
14-3-3 protein family	14-3-3	P31946, P62258, P61981, Q04917, P27348, P63104, P31947	11.8996	10.2575	1.64202	3.12098	1.44556e-06	11.9169	11.3767	-0.540261	-1.45397	0.156881	Did not significantly respond to treatment
Nidogen-2	NID2	Q14112	12.9469	12.0053	0.941678	1.92119	4.50429e-05	12.9019	12.6664	-0.235417	-1.17691	0.161454	Did not significantly respond to treatment
Natural killer cell receptor 2B4	CD244	Q9BZW8	8.50244	9.01768	-0.515238	-1.42899	0.000141016	8.50241	8.35466	-0.147757	-1.10803	0.164344	Did not significantly respond to treatment
RAC-alpha/beta/gamma serine/threonine-protein kinase	PKB a/b/g	P31749 P31751 Q9Y243	12.2006	10.8943	1.30624	2.47255	8.60339e-07	12.2608	11.9344	-0.326381	-1.25353	0.17158	Did not significantly respond to treatment
Cathepsin G	Cathepsin G	P08311	10.8876	11.5999	-0.712314	-1.63807	0.000420178	10.8391	11.0369	0.197761	1.14711	0.174343	Did not significantly respond to treatment
Macrophage colony-stimulating factor 1	CSF-1	P09603	12.2606	11.6131	0.647593	1.56699	0.000157465	12.2055	11.9726	-0.232885	-1.17528	0.180076	Did not significantly respond to treatment
L-lactate dehydrogenase B chain	LDH-H 1	P07195	10.5447	9.83954	0.705129	1.63014	5.87781e-06	10.5568	10.3097	-0.247114	-1.18674	0.182279	Did not significantly respond to treatment
C-C motif chemokine 23	MPIF-1	P55773	11.71	10.943	0.767001	1.70173	0.000183069	11.7085	11.3975	-0.311047	-1.24057	0.185564	Did not significantly respond to treatment
SHC-transforming protein 1	SHC1	P29353	10.0438	8.94832	1.0955	2.13613	0.000555313	10.0931	10.5319	0.438874	1.35566	0.185653	Did not significantly respond to treatment
C-C motif chemokine 27	CTACK	Q9Y4X3	10.1409	10.5443	-0.403372	-1.32225	0.000347301	10.1491	9.99129	-0.157788	-1.11574	0.186204	Did not significantly respond to treatment
SLAM family member 5	SLAF5	Q9UIB8	10.6259	11.7202	-1.09429	-2.13465	3.31246e-09	10.646	10.8498	0.203854	1.15189	0.193282	Did not significantly respond to treatment
Complement component C9	C9	P02748	16.4727	15.6643	0.808335	1.75078	8.54924e-06	16.432	16.2077	-0.224355	-1.16797	0.197606	Did not significantly respond to treatment
Secreted frizzled-related protein 1	SARP-2	Q8N474	13.9337	12.5617	1.37204	2.58829	0.000466898	13.7535	14.8594	1.10595	2.15248	0.212931	Did not significantly respond to treatment
Complement C2	C2	P06681	11.6167	11.2739	0.342771	1.26839	0.000801292	11.6115	11.435	-0.176465	-1.12975	0.218706	Did not significantly respond to treatment
Neurotrophin-3	Neurotrophin-3	P20783	9.85502	8.2754	1.57962	2.9897	4.21682e-11	9.8402	9.67138	-0.168826	-1.12428	0.22195	Did not significantly respond to treatment
Bcl-2-like protein 2	Apoptosis regulator Bcl-W	Q92843	10.0332	9.41671	0.616494	1.53262	0.000536461	10.054	9.8182	-0.235769	-1.17772	0.227467	Did not significantly respond to treatment
Ubiquitin+1, truncated mutation for UbB	Ubiquitin+1	P62979	11.2301	10.1226	1.10749	2.15397	0.000646354	11.2051	11.8581	0.653053	1.57243	0.227467	Did not significantly respond to treatment
Phosphatidylinositol 4,5-bisphosphate 3-kinase catalytic subunit gamma isoform	PK3CG	P48736	10.4883	9.87848	0.609834	1.52626	0.000236083	10.4873	10.6692	0.181922	1.13446	0.23161	Did not significantly respond to treatment
14-3-3 protein sigma	STRATIFIN	P31947	11.2281	10.5684	0.659676	1.58008	7.24261e-05	11.1807	11.3771	0.196437	1.14552	0.241655	Did not significantly respond to treatment
Mannose-binding protein C	MBL	P11226	15.1684	14.2075	0.960912	1.94666	0.000151876	15.152	15.2893	0.137342	1.09962	0.242665	Did not significantly respond to treatment
Apolipoprotein D	Apo D	P05090	13.3694	12.7318	0.637624	1.55617	0.000113554	13.3512	13.4991	0.147993	1.10803	0.243075	Did not significantly respond to treatment
Activin receptor type-1B	Activin RIB	P36896	8.54887	9.04589	-0.497016	-1.41128	0.000155061	8.56013	8.74598	0.185852	1.13761	0.258483	Did not significantly respond to treatment
Interleukin-22	IL-22	Q9GZX6	13.5654	7.59651	5.96892	62.6395	3.05785e-20	13.5597	13.8624	0.302682	1.23371	0.258673	Did not significantly respond to treatment
Cadherin-3	P-Cadherin	P22223	15.0676	14.5261	0.541503	1.45599	0.000729433	15.0922	15.2281	0.135974	1.09885	0.281033	Did not significantly respond to treatment
Interleukin-10 receptor subunit alpha	IL-10 Ra	Q13651	11.1509	10.7318	0.419172	1.337	8.37658e-05	11.13	11.2472	0.117232	1.08448	0.285937	Did not significantly respond to treatment
von Willebrand factor	vWF	P04275	15.2568	13.5322	1.72458	3.3058	3.25442e-06	15.1848	14.9247	-0.260168	-1.19748	0.285937	Did not significantly respond to treatment
1-phosphatidylinositol 4,5-bisphosphate phosphodiesterase gamma-1	PLCG1	P19174	10.6981	9.34496	1.35313	2.55443	4.3921e-08	10.6871	10.8053	0.118224	1.08523	0.289593	Did not significantly respond to treatment
SPARC-related modular calcium-binding protein 1	SMOC1	Q9H4F8	12.4574	11.8991	0.558367	1.47223	5.44969e-05	12.41	12.8445	0.434537	1.35191	0.319081	Did not significantly respond to treatment
Ras GTPase-activating protein 1	RASA1	P20936	11.5628	10.1268	1.43601	2.7057	1.04963e-06	11.5988	11.4641	-0.134653	-1.09809	0.330341	Did not significantly respond to treatment
Ubiquitin	Ubiquitin	P62979	15.6153	14.742	0.873246	1.83147	0.000754377	15.602	15.8894	0.287384	1.2201	0.330468	Did not significantly respond to treatment
A disintegrin and metalloproteinase with thrombospondin motifs 1	ATS1	Q9UHI8	8.59447	9.29545	-0.700975	-1.62563	2.52032e-05	8.61506	8.75042	0.13536	1.09809	0.345917	Did not significantly respond to treatment
Alcohol dehydrogenase [NADP(+)]	AK1A1	P14550	12.467	11.1882	1.2788	2.42671	0.000195125	12.498	12.1021	-0.395886	-1.31585	0.350151	Did not significantly respond to treatment
Endothelial monocyte-activating polypeptide 2	EMAP-2	Q12904	10.9052	10.3761	0.529112	1.44293	0.000765512	10.9176	11.0905	0.172849	1.1274	0.363721	Did not significantly respond to treatment
Interleukin-34	IL-34	Q6ZMJ4	11.0883	9.98753	1.10075	2.14503	5.99071e-09	11.089	10.9625	-0.126503	-1.09202	0.363906	Did not significantly respond to treatment
Cyclin-dependent kinase 1:G2/mitotic-specific cyclin-B1 complex	CDK1/cyclin B	P06493 P14635	8.61532	9.82041	-1.20509	-2.30537	7.47913e-10	8.61965	8.77056	0.150907	1.11034	0.364781	Did not significantly respond to treatment
Growth-regulated alpha protein	Gro-a	P09341	11.1258	10.3907	0.735137	1.6644	9.79846e-05	11.1004	11.2818	0.181384	1.13367	0.378865	Did not significantly respond to treatment
Transcription factor AP-1	c-Jun	P05412	16.2066	12.9138	3.29284	9.80148	5.96767e-17	16.1704	16.2808	0.110389	1.07923	0.392631	Did not significantly respond to treatment
Allograft inflammatory factor 1	AIF1	P55008	12.7728	12.0477	0.725136	1.6529	0.000103432	12.7713	12.8881	0.116786	1.08448	0.392631	Did not significantly respond to treatment
Resistin	resistin	Q9HD89	11.4368	10.6467	0.790132	1.72907	1.87536e-05	11.4247	11.5535	0.128769	1.09354	0.392631	Did not significantly respond to treatment
Inhibitor of growth protein 1	ING1	Q9UK53	11.3978	10.2623	1.13558	2.19771	2.23253e-05	11.4145	11.717	0.302569	1.23371	0.402221	Did not significantly respond to treatment
Myeloperoxidase	Myeloperoxidase	P05164	15.5573	14.5823	0.974955	1.96564	5.58272e-05	15.5553	15.38	-0.175267	-1.12896	0.413417	Did not significantly respond to treatment
Growth arrest-specific protein 1	GAS1	P54826	10.1777	9.74696	0.43072	1.34817	0.000499387	10.1847	10.0711	-0.113614	-1.08222	0.413417	Did not significantly respond to treatment
Interleukin-1 receptor antagonist protein	IL-1Ra	P18510	11.3322	10.3635	0.968665	1.95748	2.00171e-05	11.341	11.1148	-0.226207	-1.16959	0.415196	Did not significantly respond to treatment
Dynactin subunit 2	Dynactin subunit 2	Q13561	11.2302	10.6846	0.545545	1.46003	1.61162e-05	11.2097	11.1184	-0.0913082	-1.06511	0.419208	Did not significantly respond to treatment
NudC domain-containing protein 3	NUDC3	Q8IVD9	9.98616	8.84709	1.13907	2.20228	1.56484e-05	9.98063	9.6623	-0.318335	-1.2466	0.422107	Did not significantly respond to treatment
Calcineurin	Calcineurin	Q08209 P63098	10.5291	9.58562	0.943515	1.92385	0.000101122	10.5382	10.2035	-0.334705	-1.26138	0.423429	Did not significantly respond to treatment
Cathepsin E	CATE	P14091	10.4404	9.74113	0.699302	1.62338	7.24261e-05	10.4652	10.5782	0.113001	1.08147	0.425872	Did not significantly respond to treatment
14-3-3 protein theta	14-3-3 protein theta	P27348	11.603	10.919	0.684031	1.60659	1.3449e-06	11.5872	11.7079	0.120656	1.08749	0.429663	Did not significantly respond to treatment
Lysosome membrane protein 2	LIMP II	Q14108	8.86247	9.91206	-1.0496	-2.07053	1.39143e-08	8.89463	8.78372	-0.110906	-1.07998	0.431024	Did not significantly respond to treatment
Ephrin type-A receptor 1	EphA1	P21709	12.01	10.3041	1.70586	3.26255	1.27071e-09	11.9962	12.1181	0.121874	1.08824	0.437084	Did not significantly respond to treatment
Macrophage migration inhibitory factor	MIF	P14174	11.3348	10.0801	1.25473	2.38667	5.61831e-07	11.3597	11.5726	0.212912	1.1591	0.439287	Did not significantly respond to treatment
Legumain	LGMN	Q99538	13.7473	13.2029	0.544428	1.45801	0.000242982	13.7358	13.8551	0.119275	1.08598	0.47025	Did not significantly respond to treatment
Interleukin-20 receptor subunit alpha	IL-20 Ra	Q9UHF4	8.4984	8.86069	-0.36229	-1.28521	0.000491375	8.54354	8.45276	-0.0907815	-1.06511	0.475298	Did not significantly respond to treatment
3-hydroxy-3-methylglutaryl-coenzyme A reductase	HMGR	P04035	8.70313	9.28315	-0.580015	-1.49485	1.56484e-05	8.71373	8.78471	0.0709801	1.05044	0.475319	Did not significantly respond to treatment
Nuclear receptor subfamily 1 group D member 1	NR1D1	P20393	9.2306	10.0713	-0.840698	-1.79129	4.09897e-06	9.2681	9.14123	-0.126867	-1.09202	0.485177	Did not significantly respond to treatment
Pituitary adenylate cyclase-activating polypeptide 38	PACAP-38	P18509	8.21438	8.94291	-0.728532	-1.65749	0.000157465	8.25831	8.17257	-0.0857354	-1.06142	0.518423	Did not significantly respond to treatment
Fms-related tyrosine kinase 3 ligand	Flt3 ligand	P49771	10.3284	9.73787	0.590479	1.50525	1.73576e-05	10.3305	10.4157	0.0852469	1.06069	0.535872	Did not significantly respond to treatment
Malate dehydrogenase, cytoplasmic	MDHC	P40925	15.3108	14.1489	1.16195	2.23767	7.44656e-05	15.3344	15.0401	-0.294248	-1.22603	0.54396	Did not significantly respond to treatment
Angiopoietin-4	Angiopoietin-4	Q9Y264	9.52469	9.87048	-0.345797	-1.27103	0.000754377	9.53165	9.59947	0.0678215	1.04826	0.546259	Did not significantly respond to treatment
Serum albumin	Albumin	P02768	14.0494	13.222	0.827418	1.77399	9.73073e-06	14.058	13.9311	-0.126924	-1.09202	0.547927	Did not significantly respond to treatment
Heparin-binding EGF-like growth factor	HB-EGF	Q99075	7.55688	8.63404	-1.07716	-2.10964	6.05898e-05	7.57868	7.69307	0.11439	1.08222	0.554716	Did not significantly respond to treatment
CD70 antigen	CD70	P32970	9.99369	8.81252	1.18117	2.26734	1.67214e-08	10.0255	9.96033	-0.0651279	-1.04608	0.56632	Did not significantly respond to treatment
Interleukin-18 receptor 1	IL-18 Ra	Q13478	10.137	9.433	0.70403	1.62902	9.23575e-07	10.162	10.0853	-0.0767114	-1.05482	0.569656	Did not significantly respond to treatment
Peptidyl-prolyl cis-trans isomerase A	Cyclophilin A	P62937	16.7763	15.7052	1.07108	2.10089	0.000195125	16.8084	16.9574	0.149014	1.1088	0.574048	Did not significantly respond to treatment
Phosphoglycerate kinase 1	phosphoglycerate kinase 1	P00558	12.9113	12.2471	0.664174	1.58447	0.000205599	12.9019	13.0328	0.130941	1.09505	0.597023	Did not significantly respond to treatment
Dual 3',5'-cyclic-AMP and -GMP phosphodiesterase 11A	PDE11	Q9HCR9	11.735	11.2669	0.468041	1.38319	0.00053544	11.7077	11.7865	0.0787559	1.05629	0.597023	Did not significantly respond to treatment
Heat shock cognate 71 kDa protein	HSP70 protein 8	P11142	12.0734	11.4752	0.598157	1.51362	0.000495645	12.0745	11.9228	-0.15176	-1.11111	0.598657	Did not significantly respond to treatment
Seizure 6-like protein 2	SE6L2	Q6UXD5	13.5712	10.0097	3.56147	11.8023	1.61705e-09	13.5861	13.907	0.320951	1.2492	0.598662	Did not significantly respond to treatment
Laminin	Laminin	P25391, P07942, P11047	10.9176	10.0892	0.828402	1.77522	0.000319082	10.9158	10.7639	-0.151943	-1.11111	0.601457	Did not significantly respond to treatment
Importin subunit alpha-1	Karyopherin-a2	P52292	7.28039	6.71569	0.564696	1.47939	0.000156533	7.27126	7.19374	-0.0775235	-1.05555	0.611161	Did not significantly respond to treatment
Ubiquitin-fold modifier-conjugating enzyme 1	UFC1	Q9Y3C8	15.0382	13.3224	1.71578	3.28524	1.25046e-05	15.0638	15.1917	0.127897	1.09278	0.616321	Did not significantly respond to treatment
Growth/differentiation factor 2	GDF2	Q9UK05	10.4056	10.881	-0.475399	-1.38992	9.07447e-05	10.4016	10.3407	-0.0608833	-1.04319	0.619075	Did not significantly respond to treatment
Calpain I	Calpain I	P07384 P04632	14.3888	13.2595	1.12923	2.18707	0.000103432	14.446	14.268	-0.178021	-1.13131	0.619763	Did not significantly respond to treatment
C-C motif chemokine 3-like 1	LD78-beta	P16619	10.6031	10.1338	0.469379	1.38415	0.00053888	10.6221	10.5448	-0.0772775	-1.05482	0.631963	Did not significantly respond to treatment
Netrin-4	NET4	Q9HB63	11.0435	10.432	0.611556	1.52838	9.79846e-05	11.027	10.932	-0.0950403	-1.06807	0.635088	Did not significantly respond to treatment
Glyceraldehyde-3-phosphate dehydrogenase	GAPDH, liver	P04406	16.3537	14.3353	2.01833	4.05022	0.000191556	16.3776	16.607	0.229386	1.17202	0.638939	Did not significantly respond to treatment
Heterogeneous nuclear ribonucleoproteins A2/B1	hnRNP A2/B1	P22626	13.5676	11.8597	1.70798	3.26708	1.36392e-05	13.5492	13.6812	0.131995	1.09581	0.645789	Did not significantly respond to treatment
Serine/threonine-protein kinase PAK 3	PAK3	O75914	9.84848	10.258	-0.409513	-1.32869	0.00026047	9.84706	9.91146	0.0643982	1.04536	0.653873	Did not significantly respond to treatment
Non-histone chromosomal protein HMG-14	HMGN1	P05114	10.2361	9.4703	0.765821	1.70055	0.000364032	10.2706	10.3665	0.0959335	1.06881	0.65879	Did not significantly respond to treatment
Heterogeneous nuclear ribonucleoprotein A/B	hnRNP A/B	Q99729	11.863	10.0325	1.83057	3.55784	5.59159e-08	11.8581	12.0051	0.147037	1.10726	0.664001	Did not significantly respond to treatment
CD97 antigen	CD97	P48960	11.2033	10.5333	0.670038	1.59107	4.92342e-06	11.1914	11.2512	0.0597997	1.04247	0.673399	Did not significantly respond to treatment
Urokinase plasminogen activator surface receptor	suPAR	Q03405	10.3274	9.59168	0.735751	1.66555	1.05924e-08	10.3298	10.3782	0.0484289	1.03383	0.676366	Did not significantly respond to treatment
Tyrosine-protein kinase HCK	HCK	P08631	9.26917	8.29697	0.972204	1.96156	8.8198e-07	9.29684	9.24907	-0.0477712	-1.03383	0.676366	Did not significantly respond to treatment
Keratin, type I cytoskeletal 18	Keratin 18	P05783	12.3082	10.4111	1.89706	3.72438	1.70331e-11	12.3205	12.411	0.0905478	1.06511	0.676366	Did not significantly respond to treatment
Complement component C6	C6	P13671	15.9788	15.4329	0.54587	1.46003	0.000144636	15.962	15.8878	-0.0741361	-1.05263	0.679864	Did not significantly respond to treatment
Pigment epithelium-derived factor	PEDF	P36955	15.4775	15.0584	0.419115	1.337	0.000146259	15.4636	15.5063	0.0427179	1.03025	0.680592	Did not significantly respond to treatment
Neurogenic locus notch homolog protein 2	NOTC2	Q04721	10.6124	10.1393	0.473099	1.38799	0.000993635	10.5874	10.5262	-0.0611932	-1.04319	0.683198	Did not significantly respond to treatment
Complement factor H	Factor H	P08603	15.9649	15.6167	0.348255	1.27279	0.000499966	15.9557	16.0063	0.0505961	1.03598	0.683598	Did not significantly respond to treatment
Tumor necrosis factor receptor superfamily member 13B	TACI	O14836	11.3827	11.0408	0.341894	1.26751	0.000326803	11.3816	11.4272	0.0456616	1.0324	0.700727	Did not significantly respond to treatment
Transforming growth factor beta-1	TGF-b1	P01137	11.4072	11.952	-0.544831	-1.45902	0.000475314	11.4191	11.3463	-0.0727644	-1.0519	0.708805	Did not significantly respond to treatment
Heparin cofactor 2	Heparin cofactor II	P05546	12.0375	11.4081	0.629389	1.54649	9.87773e-06	12.0452	12.0866	0.0413349	1.02883	0.719882	Did not significantly respond to treatment
Heterogeneous nuclear ribonucleoprotein Q	HNRPQ	O60506	11.6395	10.9011	0.738379	1.66786	9.04983e-06	11.6209	11.6952	0.0742614	1.05263	0.72224	Did not significantly respond to treatment
Methionine aminopeptidase 2	AMPM2	P50579	15.1091	13.4162	1.69285	3.23328	5.59483e-05	15.1304	14.9589	-0.171516	-1.12662	0.728356	Did not significantly respond to treatment
Low-density lipoprotein receptor-related protein 1B	LRP1B	Q9NZR2	15.3018	14.8342	0.467598	1.38319	0.0009621	15.2701	15.3174	0.0473041	1.03311	0.732876	Did not significantly respond to treatment
NKG2-D type II integral membrane protein	NKG2D	P26718	10.2042	10.8614	-0.65728	-1.5768	0.000983398	10.2218	10.2701	0.0483181	1.03383	0.740668	Did not significantly respond to treatment
Homeobox protein NANOG	NANOG	Q9H9S0	7.36941	8.0926	-0.723194	-1.65061	2.88396e-05	7.40401	7.44989	0.0458818	1.0324	0.747493	Did not significantly respond to treatment
Interleukin-2 receptor subunit alpha	IL-2 sRa	P01589	11.016	10.5667	0.449335	1.36509	5.79501e-05	11.001	10.9437	-0.057298	-1.0403	0.764527	Did not significantly respond to treatment
Adapter molecule crk	CRK	P46108	14.4997	13.0071	1.49265	2.81474	8.56546e-05	14.4958	14.3802	-0.115638	-1.08373	0.768101	Did not significantly respond to treatment
Serine/threonine-protein kinase TBK1	TBK1	Q9UHD2	10.4204	8.83136	1.58907	3.00841	4.21682e-11	10.4531	10.4979	0.0447745	1.03168	0.774074	Did not significantly respond to treatment
Hemojuvelin	RGM-C	Q6ZVN8	11.1478	10.3151	0.832632	1.78139	1.04913e-06	11.1789	11.2305	0.0516627	1.0367	0.778591	Did not significantly respond to treatment
Heme oxygenase 2	HO-2	P30519	9.18787	9.83448	-0.646609	-1.56591	4.09897e-06	9.18823	9.14555	-0.0426792	-1.03025	0.798838	Did not significantly respond to treatment
14-3-3 protein beta/alpha	14-3-3 protein beta/alpha	P31946	13.8345	12.5474	1.28704	2.4402	0.000592396	13.8517	13.955	0.103281	1.074	0.800501	Did not significantly respond to treatment
Interleukin-7	IL-7	P13232	7.98306	8.60453	-0.62147	-1.53794	0.000156533	8.01235	7.97342	-0.0389279	-1.0274	0.800501	Did not significantly respond to treatment
Killer cell immunoglobulin-like receptor 3DS1	KI3S1	Q14943	9.31737	9.74014	-0.422774	-1.34071	0.000999918	9.35315	9.38916	0.0360089	1.02527	0.800501	Did not significantly respond to treatment
Growth/differentiation factor 9	GDF-9	O60383	10.6913	11.1062	-0.414981	-1.3333	0.000510557	10.6987	10.7264	0.0276958	1.0196	0.802555	Did not significantly respond to treatment
Transcription factor IIIB 90 kDa subunit	BRF-1	Q92994	12.1516	11.4906	0.660944	1.58118	0.000315231	12.1666	12.1124	-0.0542039	-1.03814	0.815221	Did not significantly respond to treatment
MAP kinase-activated protein kinase 3	MAPKAPK3	Q16644	10.8472	9.87619	0.971027	1.9602	0.000878256	10.8899	10.9904	0.100484	1.07177	0.815913	Did not significantly respond to treatment
Serum amyloid P-component	SAP	P02743	14.9343	14.075	0.859297	1.81378	0.000302564	14.8591	14.8919	0.0327803	1.02314	0.825489	Did not significantly respond to treatment
14-3-3 protein zeta/delta	14-3-3 protein zeta/delta	P63104	16.3765	15.0425	1.33406	2.52101	0.000248941	16.397	16.3206	-0.0763433	-1.05409	0.82772	Did not significantly respond to treatment
Complement C5b-C6 complex	C5b, 6 Complex	P01031,P13671	9.37196	8.56239	0.809563	1.75321	1.73655e-07	9.36685	9.39703	0.0301829	1.02101	0.829431	Did not significantly respond to treatment
Angiotensin-converting enzyme 2	ACE2	Q9BYF1	11.1455	9.60615	1.53932	2.90593	9.73073e-06	11.1634	11.2023	0.0388495	1.0274	0.865768	Did not significantly respond to treatment
Osteopontin	Osteopontin	P10451	11.6433	11.2071	0.436178	1.35285	0.000741613	11.6283	11.6091	-0.0191804	-1.01326	0.872889	Did not significantly respond to treatment
Calcium/calmodulin-dependent protein kinase type II subunit delta	CAMK2D	Q13557	12.8136	11.5071	1.30651	2.47426	0.000156533	12.7978	12.7468	-0.0510233	-1.03598	0.887311	Did not significantly respond to treatment
Caspase-2	Caspase-2	P42575	9.01221	9.47777	-0.465564	-1.38127	0.000103432	9.02563	8.99495	-0.030681	-1.02172	0.889023	Did not significantly respond to treatment
Tumor necrosis factor receptor superfamily member 10A	TRAIL R1	O00220	10.7266	11.5865	-0.859928	-1.81504	0.000164377	10.77	10.8086	0.0385793	1.0274	0.891267	Did not significantly respond to treatment
Cytosolic non-specific dipeptidase	Glutamate carboxypeptidase	Q96KP4	10.4799	11.1401	-0.66013	-1.58008	2.37019e-06	10.5218	10.4902	-0.0316283	-1.02243	0.904704	Did not significantly respond to treatment
SUMO-conjugating enzyme UBC9	UBC9	P63279	12.0498	10.3864	1.66337	3.16674	1.2701e-06	12.0792	12.1196	0.0404066	1.02811	0.905421	Did not significantly respond to treatment
Vascular endothelial growth factor A	VEGF	P15692	11.6845	10.907	0.777548	1.71475	1.28534e-05	11.7049	11.6904	-0.0145228	-1.01045	0.916378	Did not significantly respond to treatment
Small ubiquitin-related modifier 3	SUMO3	P55854	11.974	10.5053	1.46869	2.7683	0.000319082	11.9994	11.9632	-0.0362078	-1.02527	0.928813	Did not significantly respond to treatment
Tyrosine-protein kinase Lck	LCK	P06239	9.16479	9.6855	-0.520711	-1.43495	0.000210267	9.18797	9.20266	0.0146898	1.01045	0.929248	Did not significantly respond to treatment
Rab GDP dissociation inhibitor beta	Rab GDP dissociation inhibitor beta	P50395	14.7339	13.6152	1.1187	2.17196	0.000452967	14.7205	14.7517	0.0311667	1.02172	0.95446	Did not significantly respond to treatment
Serine/threonine-protein kinase PLK1	PLK-1	P53350	8.27258	8.80018	-0.5276	-1.44193	0.000806108	8.26488	8.27448	0.00959389	1.00696	0.955721	Did not significantly respond to treatment
SH2 domain-containing protein 1A	SH21A	O60880	15.2108	13.6698	1.54094	2.90996	1.98612e-05	15.182	15.1922	0.0102039	1.00696	0.958482	Did not significantly respond to treatment
Glucocorticoid receptor	Glucocorticoid receptor	P04150	11.9625	6.47301	5.48953	44.9422	7.58579e-20	12.0109	12.0225	0.0116178	1.00835	0.966129	Did not significantly respond to treatment
Mitochondrial import inner membrane translocase subunit TIM14	DnaJ homolog	Q96DA6	9.2618	9.74139	-0.479586	-1.39474	0.000410584	9.26672	9.26142	-0.0053052	-1.00347	0.966129	Did not significantly respond to treatment
Group IIE secretory phospholipase A2	GIIE	Q9NZK7	8.5968	9.27483	-0.678023	-1.59992	9.88615e-05	8.61462	8.60697	-0.0076478	-1.00556	0.966683	Did not significantly respond to treatment
Thrombopoietin Receptor	Thrombopoietin Receptor	P40238	7.98744	8.7008	-0.713357	-1.63921	5.77197e-05	8.00656	8.00903	0.00247878	1.00139	0.991067	Did not significantly respond to treatment
Thyroglobulin	Thyroglobulin	P01266	8.27829	8.76611	-0.487825	-1.4025	4.7408e-05	8.29564	8.29721	0.00157003	1.00139	0.991067	Did not significantly respond to treatment
Signal transducer and activator of transcription 6	STAT6	P42226	10.1051	9.175	0.930086	1.90528	1.99084e-05	10.1422	10.1405	-0.0016918	-1.00139	0.995198	Did not significantly respond to treatment
Proteasome activator complex subunit 1	PSME1	Q06323	11.8539	10.9549	0.898949	1.86477	3.24709e-07	11.8349	11.833	-0.00190756	-1.00139	0.995296	Did not significantly respond to treatment

## Sheet: Functional Grouping
Biomarker_full_name	Biomarker_name	Uniprot	Log2 mean_expression_values_untreated	Log2 mean_expression_values_controls	Raw fold change(Untreated reative to controls)	adj.P.Val
Inflammatory.and.Immune.Response								Increased in U-JDM vs HC
C5a anaphylatoxin	C5a	P01031	14.3317	13.2611	2.10024	6.14799e-06		Decreased in U-JDM vs HC
C-C motif chemokine 3-like 1	LD78-beta	P16619	10.6031	10.1338	1.38451	0.00053888
Growth-regulated alpha protein	Gro-a	P09341	11.1258	10.3907	1.66456	9.79846e-05
Serine/threonine-protein kinase TBK1	TBK1	Q9UHD2	10.4204	8.83136	3.00856	4.21682e-11
C-X-C motif chemokine 10	IP-10	P02778	15.0386	11.5421	11.286	1.2701e-06
Endothelial monocyte-activating polypeptide 2	EMAP-2	Q12904	10.9052	10.3761	1.44304	0.000765512
C-X-C motif chemokine 13	BLC	O43927	13.6837	12.0223	3.16337	0.000578973
Interleukin-37	IL-1F7	Q9NZH6	12.4222	11.9438	1.39318	0.00017836
Phosphatidylinositol 4,5-bisphosphate 3-kinase catalytic subunit gamma isoform	PK3CG	P48736	10.4883	9.87848	1.52608	0.000236083
Hepatitis A virus cellular receptor 2	TIMD3	Q8TDQ0	14.1424	12.762	2.60349	8.71326e-05
Osteopontin	Osteopontin	P10451	11.6433	11.2071	1.35302	0.000741613
CD97 antigen	CD97	P48960	11.2033	10.5333	1.59112	4.92342e-06
Eotaxin	Eotaxin	P51671	10.9007	9.80229	2.14119	0.000157465
Interleukin-22	IL-22	Q9GZX6	13.5654	7.59651	62.6359	3.05785e-20
Tyrosine-protein kinase ZAP-70	ZAP70	P43403	13.1969	12.5192	1.59957	0.000809219
Adhesion G protein-coupled receptor E2	EMR2	Q9UHX3	11.1556	9.65674	2.82618	1.51203e-07
Tyrosine-protein kinase HCK	HCK	P08631	9.26917	8.29697	1.96184	8.8198e-07
Bone morphogenetic protein 6	BMP-6	P22004	9.78882	9.14176	1.56598	0.000161611
Galectin-9	LEG9	O00182	12.5046	10.6969	3.501	3.69207e-06
C-C motif chemokine 2	MCP-1	P13500	11.24	10.1918	2.06797	0.000466898
Tumor necrosis factor receptor superfamily member 1A	TNF sR-I	P19438	10.9132	10.043	1.82787	6.5202e-06
Macrophage colony-stimulating factor 1	CSF-1	P09603	12.2606	11.6131	1.56655	0.000157465
Interleukin-34	IL-34	Q6ZMJ4	11.0883	9.98753	2.14467	5.99071e-09
C-C motif chemokine 21	6Ckine	O00585	13.8043	12.9628	1.79188	0.000221617
C-X-C motif chemokine 11	I-TAC	O14625	15.5983	11.8244	13.679	1.24962e-06
Interleukin-2 receptor subunit alpha	IL-2 sRa	P01589	11.016	10.5667	1.36541	5.79501e-05
High mobility group protein B1	HMG-1	P09429	11.7603	10.9761	1.72216	0.000646354
Tumor necrosis factor receptor superfamily member 21	DR6	O75509	14.0376	13.1547	1.84403	7.44656e-05
Tumor necrosis factor receptor superfamily member 1B	TNF sR-II	P20333	14.8469	13.3766	2.77088	4.66397e-07
C-C motif chemokine 7	MCP-3	P80098	13.6412	10.8972	6.69957	2.53896e-06
Allograft inflammatory factor 1	AIF1	P55008	12.7728	12.0477	1.65306	0.000103432
RAC-alpha/beta/gamma serine/threonine-protein kinase	PKB a/b/g	P31749 P31751 Q9Y243	12.2006	10.8943	2.47296	8.60339e-07
C-C motif chemokine 23	MPIF-1	P55773	11.71	10.943	1.70173	0.000183069
Beta-2-microglobulin	b2-Microglobulin	P61769	11.2925	10.2877	2.00666	1.21824e-05
Cathepsin S	Cathepsin S	P25774	11.0109	9.85009	2.23589	3.25442e-06
CD70 antigen	CD70	P32970	9.99369	8.81252	2.2676	1.67214e-08
Fractalkine	Fractalkine/CX3CL-1	P78423	12.2574	11.2163	2.05776	0.000124515
Interleukin-18 receptor 1	IL-18 Ra	Q13478	10.137	9.433	1.62905	9.23575e-07
Programmed cell death 1 ligand 2	PD-L2	Q9BQ51	13.5983	12.4421	2.22867	0.000103432
Interleukin-16	IL-16	Q14005	9.78926	8.72004	2.0983	2.32063e-06
Cystatin-F	CYTF	O76096	8.60306	8.0264	1.49139	0.000223077
Lymphotoxin alpha2:beta1	Lymphotoxin a2/b1	P01374 Q06643	13.0158	12.0899	1.8999	1.28534e-05
Interleukin-1 receptor antagonist protein	IL-1Ra	P18510	11.3322	10.3635	1.95703	2.00171e-05
C-X-C motif chemokine 16	CXCL16, soluble	Q9H2A7	14.0183	13.256	1.69618	4.73306e-06
Heparin cofactor 2	Heparin cofactor II	P05546	12.0375	11.4081	1.54691	9.87773e-06
Urokinase plasminogen activator surface receptor	suPAR	Q03405	10.3274	9.59168	1.66526	1.05924e-08
Fibroblast growth factor 2	bFGF	P09038	12.383	11.0204	2.57159	0.000212606
Mitogen-activated protein kinase 14	MAPK14	Q16539	11.6298	9.98259	3.13238	9.49102e-08
Glyceraldehyde-3-phosphate dehydrogenase	GAPDH, liver	P04406	16.3537	14.3353	4.05115	0.000191556
Interleukin-23	IL-23	P29460 Q9NPF7	13.0834	11.9325	2.22041	0.000792888
Heterogeneous nuclear ribonucleoprotein Q	HNRPQ	O60506	11.6395	10.9011	1.6683	9.04983e-06
Myeloperoxidase	Myeloperoxidase	P05164	15.5573	14.5823	1.96558	5.58272e-05
Decorin	Bone proteoglycan II	P07585	13.2742	12.475	1.74008	5.94224e-05
Vascular cell adhesion protein 1	VCAM-1	P19320	14.4957	13.6518	1.79484	2.02655e-05
Transcription factor AP-1	c-Jun	P05412	16.2066	12.9138	9.80037	5.96767e-17
MAP kinase-activated protein kinase 3	MAPKAPK3	Q16644	10.8472	9.87619	1.96024	0.000878256
Lipopolysaccharide-binding protein	LBP	P18428	15.7695	14.8517	1.88919	0.000111501
Interleukin-10 receptor subunit alpha	IL-10 Ra	Q13651	11.1509	10.7318	1.33716	8.37658e-05
SH2 domain-containing protein 1A	SH21A	O60880	15.2108	13.6698	2.90984	1.98612e-05
Growth/differentiation factor 15	MIC-1	Q99988	11.6853	9.23452	5.46726	1.40442e-05
Neurotrophin-3	Neurotrophin-3	P20783	9.85502	8.2754	2.9889	4.21682e-11
Thyroid Stimulating Hormone	TSH	P01215 P01222	11.4778	10.0904	2.61597	0.000188137
Ubiquitin+1, truncated mutation for UbB	Ubiquitin+1	P62979	11.2301	10.1226	2.1547	0.000646354
Signal transducer and activator of transcription 1-alpha/beta	STAT1	P42224	13.9416	10.6807	9.58614	5.49473e-09
Keratin, type I cytoskeletal 18	Keratin 18	P05783	12.3082	10.4111	3.72454	1.70331e-11
Proteasome activator complex subunit 1	PSME1	Q06323	11.8539	10.9549	1.86471	3.24709e-07
Tumor necrosis factor receptor superfamily member 13B	TACI	O14836	11.3827	11.0408	1.26742	0.000326803
Prolactin	PRL	P01236	12.0702	11.2786	1.731	5.09574e-06
CD59 glycoprotein	CD59	P13987	10.9145	10.4263	1.40278	0.000754377
Ephrin type-A receptor 1	EphA1	P21709	12.01	10.3041	3.26222	1.27071e-09
Laminin	Laminin	P25391 P07942 P11047	10.9176	10.0892	1.77572	0.000319082
Receptor-type tyrosine-protein kinase FLT3	Flt-3	P36888	10.738	10.1211	1.53354	0.0009621
Secreted frizzled-related protein 1	SARP-2	Q8N474	13.9337	12.5617	2.58837	0.000466898
Metalloproteinase inhibitor 1	TIMP-1	P01033	9.0325	5.6771	10.2347	5.65131e-16
Delta-like protein 1	DLL1	O00548	11.9557	11.0932	1.81826	0.000103432
Calpain I	Calpain I	P07384 P04632	14.3888	13.2595	2.18741	0.000103432
Stem Cell Growth Factor-beta	SCGF-beta	Q9Y240	11.6739	10.8895	1.72237	0.0009621
Vascular endothelial growth factor A	VEGF	P15692	11.6845	10.907	1.71422	1.28534e-05
SHC-transforming protein 1	SHC1	P29353	10.0438	8.94832	2.13687	0.000555313
Fms-related tyrosine kinase 3 ligand	Flt3 ligand	P49771	10.3284	9.73787	1.50575	1.73576e-05
Ficolin-1	FCN1	O00602	10.3194	9.16619	2.22402	7.90692e-08
Innate.Immune.Response.
Serine/threonine-protein kinase TBK1	TBK1	Q9UHD2	10.4204	8.83136	3.00856	4.21682e-11
Sialic acid-binding Ig-like lectin 14	SIG14	Q08ET2	15.2148	14.0684	2.2136	0.000822574
Phosphatidylinositol 4,5-bisphosphate 3-kinase catalytic subunit gamma isoform	PK3CG	P48736	10.4883	9.87848	1.52608	0.000236083
Complement component C6	C6	P13671	15.9788	15.4329	1.4599	0.000144636
Pulmonary surfactant-associated protein D	SP-D	P35247	14.6316	12.5779	4.1517	0.000843065
Macrophage migration inhibitory factor	MIF	P14174	11.3348	10.0801	2.38622	5.61831e-07
Galectin-3	Galectin-3	P17931	14.6564	14.0322	1.54136	0.000475314
Hepatitis A virus cellular receptor 2	TIMD3	Q8TDQ0	14.1424	12.762	2.60349	8.71326e-05
Ubiquitin+1, truncated mutation for UbB	Ubiquitin+1	P62979	11.2301	10.1226	2.1547	0.000646354
Beta-2-microglobulin	b2-Microglobulin	P61769	11.2925	10.2877	2.00666	1.21824e-05
Apolipoprotein L1	Apo L1	O14791	15.2374	14.7494	1.40248	0.000985936
Lipopolysaccharide-binding protein	LBP	P18428	15.7695	14.8517	1.88919	0.000111501
Tyrosine-protein kinase ZAP-70	ZAP70	P43403	13.1969	12.5192	1.59957	0.000809219
SLAM family member 6	SLAF6	Q96DU3	12.0843	10.6313	2.73775	1.16248e-05
Tyrosine-protein kinase Yes	YES	P07947	11.0441	10.0907	1.93644	6.8088e-05
Complement C2	C2	P06681	11.6167	11.2739	1.26819	0.000801292
Fibrinogen	Fibrinogen	P02671 P02675 P02679	16.7641	15.4417	2.50076	0.000286908
SH2 domain-containing protein 1A	SH21A	O60880	15.2108	13.6698	2.90984	1.98612e-05
CD209 antigen	DC-SIGN	Q9NNX6	11.8065	11.0678	1.66865	0.000748243
Serum amyloid P-component	SAP	P02743	14.9343	14.075	1.81415	0.000302564
Macrophage colony-stimulating factor 1	CSF-1	P09603	12.2606	11.6131	1.56655	0.000157465
Mannose-binding protein C	MBL	P11226	15.1684	14.2075	1.94654	0.000151876
Interleukin-34	IL-34	Q6ZMJ4	11.0883	9.98753	2.14467	5.99071e-09
Clusterin	Clusterin	P10909	10.3913	9.83817	1.46722	0.000103432
C-type lectin domain family 4 member M	DC-SIGNR	Q9H2X3	13.275	12.694	1.49583	5.79501e-05
High mobility group protein B1	HMG-1	P09429	11.7603	10.9761	1.72216	0.000646354
Complement component C9	C9	P02748	16.4727	15.6643	1.75119	8.54924e-06
Adaptive.Immune.Response.Proteins
Fibrinogen	Fibrinogen	P02671 P02675 P02679	16.7641	15.4417	2.50076	0.000286908
Tyrosine-protein kinase ZAP-70	ZAP70	P43403	13.1969	12.5192	1.59957	0.000809219
SH2 domain-containing protein 1A	SH21A	O60880	15.2108	13.6698	2.90984	1.98612e-05
Phosphatidylinositol 4,5-bisphosphate 3-kinase catalytic subunit gamma isoform	PK3CG	P48736	10.4883	9.87848	1.52608	0.000236083
C-type lectin domain family 4 member M	DC-SIGNR	Q9H2X3	13.275	12.694	1.49583	5.79501e-05
Tumor necrosis factor receptor superfamily member 21	DR6	O75509	14.0376	13.1547	1.84403	7.44656e-05
Hepatitis A virus cellular receptor 2	TIMD3	Q8TDQ0	14.1424	12.762	2.60349	8.71326e-05
CD209 antigen	DC-SIGN	Q9NNX6	11.8065	11.0678	1.66865	0.000748243
Tumor necrosis factor receptor superfamily member 13B	TACI	O14836	11.3827	11.0408	1.26742	0.000326803
Cathepsin S	Cathepsin S	P25774	11.0109	9.85009	2.23589	3.25442e-06
Cell.Proliferation.Proteins
C-X-C motif chemokine 10	IP-10	P02778	15.0386	11.5421	11.286	1.2701e-06
Receptor-type tyrosine-protein kinase FLT3	Flt-3	P36888	10.738	10.1211	1.53354	0.0009621
Secreted frizzled-related protein 1	SARP-2	Q8N474	13.9337	12.5617	2.58837	0.000466898
Metalloproteinase inhibitor 1	TIMP-1	P01033	9.0325	5.6771	10.2347	5.65131e-16
Delta-like protein 1	DLL1	O00548	11.9557	11.0932	1.81826	0.000103432
Ephrin type-A receptor 1	EphA1	P21709	12.01	10.3041	3.26222	1.27071e-09
Calpain I	Calpain I	P07384 P04632	14.3888	13.2595	2.18741	0.000103432
Stem Cell Growth Factor-beta	SCGF-beta	Q9Y240	11.6739	10.8895	1.72237	0.0009621
Fibroblast growth factor 2	bFGF	P09038	12.383	11.0204	2.57159	0.000212606
Macrophage colony-stimulating factor 1	CSF-1	P09603	12.2606	11.6131	1.56655	0.000157465
Interleukin-34	IL-34	Q6ZMJ4	11.0883	9.98753	2.14467	5.99071e-09
Neurotrophin-3	Neurotrophin-3	P20783	9.85502	8.2754	2.9889	4.21682e-11
Tyrosine-protein kinase HCK	HCK	P08631	9.26917	8.29697	1.96184	8.8198e-07
Vascular endothelial growth factor A	VEGF	P15692	11.6845	10.907	1.71422	1.28534e-05
Thyroid Stimulating Hormone	TSH	P01215 P01222	11.4778	10.0904	2.61597	0.000188137
SHC-transforming protein 1	SHC1	P29353	10.0438	8.94832	2.13687	0.000555313
Fms-related tyrosine kinase 3 ligand	Flt3 ligand	P49771	10.3284	9.73787	1.50575	1.73576e-05
Ras GTPase-activating protein 1	RASA1	P20936	11.5628	10.1268	2.70572	1.04963e-06
Growth-regulated alpha protein	Gro-a	P09341	11.1258	10.3907	1.66456	9.79846e-05
Tyrosine-protein kinase ZAP-70	ZAP70	P43403	13.1969	12.5192	1.59957	0.000809219
1-phosphatidylinositol 4,5-bisphosphate phosphodiesterase gamma-1	PLCG1	P19174	10.6981	9.34496	2.55466	4.3921e-08
C-type lectin domain family 4 member M	DC-SIGNR	Q9H2X3	13.275	12.694	1.49583	5.79501e-05
Mitogen-activated protein kinase 14	MAPK14	Q16539	11.6298	9.98259	3.13238	9.49102e-08
CD209 antigen	DC-SIGN	Q9NNX6	11.8065	11.0678	1.66865	0.000748243
RAC-alpha/beta/gamma serine/threonine-protein kinase	PKB a/b/g	P31749 P31751 Q9Y243	12.2006	10.8943	2.47296	8.60339e-07
cell_adhesion_and_extracellular_matrix_proteins
Vascular cell adhesion protein 1	VCAM-1	P19320	14.4957	13.6518	1.79484	2.02655e-05
Nidogen-1	Nidogen	P14543	13.6521	12.6938	1.94292	2.88396e-05
Nidogen-2	NID2	Q14112	12.9469	12.0053	1.92076	4.50429e-05
Osteopontin	Osteopontin	P10451	11.6433	11.2071	1.35302	0.000741613
Coiled-coil domain-containing protein 80	URB	Q76M96	11.8164	11.1443	1.59335	8.82533e-05
Fibroblast growth factor 2	bFGF	P09038	12.383	11.0204	2.57159	0.000212606
Decorin	Bone proteoglycan II	P07585	13.2742	12.475	1.74008	5.94224e-05
Testican-2	Testican-2	Q92563	10.6949	10.0069	1.611	0.000411667
von Willebrand factor	vWF	P04275	15.2568	13.5322	3.30484	3.25442e-06
Thrombospondin-4	TSP4	P35443	16.6653	15.7695	1.86055	0.000309148
RGM domain family member B	RGMB	Q6NW40	12.0961	11.0968	1.99902	4.50429e-05
Sialic acid-binding Ig-like lectin 7	Siglec-7	Q9Y286	11.1185	10.2195	1.86487	4.2557e-05
Thrombospondin-2	TSP2	P35442	10.6204	9.41041	2.31331	1.25171e-06
Sialic acid-binding Ig-like lectin 14	SIG14	Q08ET2	15.2148	14.0684	2.2136	0.000822574
C-C motif chemokine 2	MCP-1	P13500	11.24	10.1918	2.06797	0.000466898
Endothelial monocyte-activating polypeptide 2	EMAP-2	Q12904	10.9052	10.3761	1.44304	0.000765512
Fractalkine	Fractalkine/CX3CL-1	P78423	12.2574	11.2163	2.05776	0.000124515
CD97 antigen	CD97	P48960	11.2033	10.5333	1.59112	4.92342e-06
Disintegrin and metalloproteinase domain-containing protein 12	ADAM12	O43184	12.0652	11.3662	1.62343	0.000705409
Ectonucleoside triphosphate diphosphohydrolase 1	CD39	P49961	10.8843	10.146	1.66827	1.64735e-06
Eotaxin	Eotaxin	P51671	10.9007	9.80229	2.14119	0.000157465
Adhesion G protein-coupled receptor E2	EMR2	Q9UHX3	11.1556	9.65674	2.82618	1.51203e-07
Cadherin-15	CAD15	P55291	14.1231	12.3945	3.31423	2.28305e-09
Tyrosine-protein kinase HCK	HCK	P08631	9.26917	8.29697	1.96184	8.8198e-07
Galectin-3-binding protein	LG3BP	Q08380	11.4146	10.2082	2.30755	1.66687e-05
Cadherin-3	P-Cadherin	P22223	15.0676	14.5261	1.45549	0.000729433
regulation_of_appoptotic_process
Tumor necrosis factor receptor superfamily member 1A	TNF sR-I	P19438	10.9132	10.043	1.82787	6.5202e-06
Bone morphogenetic protein 6	BMP-6	P22004	9.78882	9.14176	1.56598	0.000161611
Receptor-type tyrosine-protein kinase FLT3	Flt-3	P36888	10.738	10.1211	1.53354	0.0009621
Signal transducer and activator of transcription 1-alpha/beta	STAT1	P42224	13.9416	10.6807	9.58614	5.49473e-09
Neurotrophin-3	Neurotrophin-3	P20783	9.85502	8.2754	2.9889	4.21682e-11
Bcl-2-like protein 2	Apoptosis regulator Bcl-W	Q92843	10.0332	9.41671	1.53315	0.000536461
Growth/differentiation factor 15	MIC-1	Q99988	11.6853	9.23452	5.46726	1.40442e-05
Induced myeloid leukemia cell differentiation protein Mcl-1	Mcl-1	Q07820	11.3282	10.1259	2.30113	0.000301859
Tumor necrosis factor receptor superfamily member 21	DR6	O75509	14.0376	13.1547	1.84403	7.44656e-05
Growth arrest-specific protein 1	GAS1	P54826	10.1777	9.74696	1.34791	0.000499387
Tumor necrosis factor receptor superfamily member 1B	TNF sR-II	P20333	14.8469	13.3766	2.77088	4.66397e-07
Angiogenesis.Proteins
Angiopoietin-2	Angiopoietin-2	O15123	8.85276	6.91207	3.83889	1.64852e-09
Endothelial monocyte-activating polypeptide 2	EMAP-2	Q12904	10.9052	10.3761	1.44304	0.000765512
C-C motif chemokine 2	MCP-1	P13500	11.24	10.1918	2.06797	0.000466898
Ephrin type-A receptor 1	EphA1	P21709	12.01	10.3041	3.26222	1.27071e-09
Delta-like protein 4	DLL4	Q9NR61	8.38306	7.7958	1.50239	9.79846e-05
Phosphatidylinositol 4,5-bisphosphate 3-kinase catalytic subunit gamma isoform	PK3CG	P48736	10.4883	9.87848	1.52608	0.000236083
Glucose-6-phosphate isomerase	PHI	P06744	11.2288	9.22876	4.00021	6.93795e-07
Apolipoprotein D	Apo D	P05090	13.3694	12.7318	1.55576	0.000113554
Transcription factor AP-1	c-Jun	P05412	16.2066	12.9138	9.80037	5.96767e-17
Vascular endothelial growth factor A	VEGF	P15692	11.6845	10.907	1.71422	1.28534e-05
Mitogen-activated protein kinase 14	MAPK14	Q16539	11.6298	9.98259	3.13238	9.49102e-08
Ephrin type-B receptor 2	EPHB2	P29323	10.8207	9.81652	2.00581	8.28296e-07
SHC-transforming protein 1	SHC1	P29353	10.0438	8.94832	2.13687	0.000555313
Proteolysis.Proteins
Serine protease HTRA2, mitochondrial	HTRA2	O43464	13.581	12.2833	2.45845	7.67827e-06
Ficolin-3	Ficolin-3	O75636	9.63816	8.60014	2.0534	2.7529e-05
Disintegrin and metalloproteinase domain-containing protein 12	ADAM12	O43184	12.0652	11.3662	1.62343	0.000705409
Secreted frizzled-related protein 1	SARP-2	Q8N474	13.9337	12.5617	2.58837	0.000466898
Mannose-binding protein C	MBL	P11226	15.1684	14.2075	1.94654	0.000151876
Ficolin-1	FCN1	O00602	10.3194	9.16619	2.22402	7.90692e-08
Kallikrein-12	kallikrein 12	Q9UKR0	12.1113	11.5102	1.51694	0.000309546
Legumain	LGMN	Q99538	13.7473	13.2029	1.45844	0.000242982
Cathepsin S	Cathepsin S	P25774	11.0109	9.85009	2.23589	3.25442e-06
Complement C2	C2	P06681	11.6167	11.2739	1.26819	0.000801292
Cell.Proliferation.Development
Growth/differentiation factor 8	Myostatin	O14793	9.60201	11.9215	-4.99146	1.03372e-11
Growth/differentiation factor 9	GDF-9	O60383	10.6913	11.1062	-1.33328	0.000510557
Calreticulin	calreticulin	P27797	9.97275	11.0056	-2.04602	5.10701e-09
Caspase-2	Caspase-2	P42575	9.01221	9.47777	-1.38086	0.000103432
Growth/differentiation factor 2	GDF2	Q9UK05	10.4056	10.881	-1.3903	9.07447e-05
Transforming growth factor beta-1	TGF-b1	P01137	11.4072	11.952	-1.45885	0.000475314
Tumor necrosis factor receptor superfamily member 10A	TRAIL R1	O00220	10.7266	11.5865	-1.81495	0.000164377
Pituitary adenylate cyclase-activating polypeptide 38	PACAP-38	P18509	8.21438	8.94291	-1.65695	0.000157465
Fibroblast growth factor 18	FGF-18	O76093	8.55016	8.976	-1.34335	0.000217351
Interleukin-7	IL-7	P13232	7.98306	8.60453	-1.53844	0.000156533
Gremlin-1	GREM1	O60565	9.56109	10.0301	-1.38421	0.000959226
Heparin-binding EGF-like growth factor	HB-EGF	Q99075	7.55688	8.63404	-2.10988	6.05898e-05
Activin receptor type-1B	Activin RIB	P36896	8.54887	9.04589	-1.41129	0.000155061
Homeobox protein NANOG	NANOG	Q9H9S0	7.36941	8.0926	-1.65083	2.88396e-05
Protein jagged-1	JAG1	P78504	9.27532	10.6621	-2.615	4.21682e-11
Serine/threonine-protein kinase PLK1	PLK-1	P53350	8.27258	8.80018	-1.44153	0.000806108
cGMP-dependent 3',5'-cyclic phosphodiesterase	cGMP-stimulated PDE	O00408	12.3132	14.6097	-4.91264	6.17562e-12
Histone-lysine N-methyltransferase EHMT2	NG36	Q96KQ7	8.97744	9.88241	-1.87251	8.41081e-05
Nuclear receptor subfamily 1 group D member 1	NR1D1	P20393	9.2306	10.0713	-1.79092	4.09897e-06
Inflamatory.and...Immune.Response
Pituitary adenylate cyclase-activating polypeptide 38	PACAP-38	P18509	8.21438	8.94291	-1.65695	0.000157465
Fibroblast growth factor 18	FGF-18	O76093	8.55016	8.976	-1.34335	0.000217351
Interleukin-7	IL-7	P13232	7.98306	8.60453	-1.53844	0.000156533
Gremlin-1	GREM1	O60565	9.56109	10.0301	-1.38421	0.000959226
Interleukin-17B	IL-17B	Q9UHF5	7.89062	8.95444	-2.09046	5.68667e-07
C-C motif chemokine 27	CTACK	Q9Y4X3	10.1409	10.5443	-1.3226	0.000347301
Cathepsin G	Cathepsin G	P08311	10.8876	11.5999	-1.63843	0.000420178
Killer cell immunoglobulin-like receptor 3DS1	KI3S1	Q14943	9.31737	9.74014	-1.3405	0.000999918
Tumor necrosis factor receptor superfamily member 10A	TRAIL R1	O00220	10.7266	11.5865	-1.81495	0.000164377
Group IIE secretory phospholipase A2	GIIE	Q9NZK7	8.5968	9.27483	-1.59995	9.88615e-05
Transforming growth factor beta-1	TGF-b1	P01137	11.4072	11.952	-1.45885	0.000475314
Cell.Signaling.
Cathepsin G	Cathepsin G	P08311	10.8876	11.5999	-1.63843	0.000420178
Serine/threonine-protein kinase PLK1	PLK-1	P53350	8.27258	8.80018	-1.44153	0.000806108
Activin receptor type-1B	Activin RIB	P36896	8.54887	9.04589	-1.41129	0.000155061
Tyrosine-protein kinase Lck	LCK	P06239	9.16479	9.6855	-1.43466	0.000210267
Mitogen-activated protein kinase 9	JNK2	P45984	10.1655	11.3172	-2.22174	2.00171e-05
Transforming growth factor beta-1	TGF-b1	P01137	11.4072	11.952	-1.45885	0.000475314
Innate.Immune..Response
NKG2-D type II integral membrane protein	NKG2D	P26718	10.2042	10.8614	-1.57711	0.000983398
Tyrosine-protein kinase Lck	LCK	P06239	9.16479	9.6855	-1.43466	0.000210267
SLAM family member 5	SLAF5	Q9UIB8	10.6259	11.7202	-2.13508	3.31246e-09
Natural killer cell receptor 2B4	CD244	Q9BZW8	8.50244	9.01768	-1.42923	0.000141016
Killer cell immunoglobulin-like receptor 3DS1	KI3S1	Q14943	9.31737	9.74014	-1.3405	0.000999918
